# Supplementary material for: Identifying and Characterizing Medical Advice-Seekers on a Social Media Forum for Buprenorphine Use
Source: Int J Environ Res Public Health. 2022 May 22;19(10):6281. doi: 10.3390/ijerph19106281 (PMC9141384; doi:10.3390/ijerph19106281)
Supplement: Supplementary file 1 [file ijerph-19-06281-s001.zip]

Archive with 2 entries (2 files):
- Multimedia Supplementary S1.pdf
- Multimedia Supplementary S2.pdf
